# Supplementary material for: A model of gene-gene and gene-environment interactions and its implications for targeting environmental interventions by genotype
Source: Theor Biol Med Model. 2006 Oct 9;3:35. doi: 10.1186/1742-4682-3-35 (PMC1629012; doi:10.1186/1742-4682-3-35)
Supplement: Additional File 1 — Gene-gene and gene-environment interaction model. Contains the Visual Basic macro (Twincal), input and output datasheets and charts used to calculate the solutions described in the text. The program is run by entering parameters in the 'Inputs' sheet and clicking on the 'Run' button. Note that for the final chart ('fe') the number of categories on the horizontal axis changes depending on the environmental input parameters ε and PAFEe. If these parameters are changed it is therefore necessary to delete the lower part of the output sheet prior to running the model and, after the run, to redraw the chart using the source data option from the chart. All other charts are drawn automatically. The line γmax = γmin is calculated exactly for the chart 'fe' but is approximated in the charts 'pgdz' and 'pgdzneg' using Newton's method and an initial guess for fge (f0) and step (fet). For some input parameters it may be necessary to change these values by editing the Visual Basic code (Twincal) to obtain a valid solution. [file 1742-4682-3-35-S1.xls]

## Sheet: Inputs
	lamMZ	6.27
	lamDZ	6.14
	lamsib	3.16
	eps	0.15
	PAFe	0.86
	cmd	1
	rt	0.017

## Sheet: Output
Rmd	Rsd	Ve/rt2	PPVe	Vgort2class	csdmin/Rsd	c0/Rsd	c1/Rsd	c2/Rsd	c1neg/Rsd	c2neg/Rsd	feneg	fenegt	fet	femax
1.02529	0.420233	4.19107	0.0998467	0.26	0.964201	5.68864	4.31307	7.02413	4.99968	0.860846	-0.205198	-0.017294	1	1.16279
pgdmin																						pgt																						pgdmax
csd/Rsd	fe=0	pgtop	gammaxge=0.5	gammax=gammin	gammax=gammin	Ve/rt2	Vg/rt2	Vge/rt2	gamy	gamx	gammax	gammin	Ugmin	Ugmax	Ughalf	PIgmin	PIgmax	PIghalf	Rgegmin	Rgegmax	Rgeghalf	csd/Rsd	fe=1	pgtop	gammaxge=0.5	gammax=gammin	gammax=gammin	Ve/rt2	Vg/rt2	Vge/rt2	gamy	gamx	gammax	gammin	Ugmin	Ugmax	Ughalf	PIgmin	PIgmax	PIghalf	Rgegmin	Rgegmax	Rgeghalf	csd/Rsd	fe=1/PAFe	pgtop	gammaxge=0.5	gammax=gammin	gammax=gammin
0	0.943231	0.975332	0.965368	0	0	4.19107	2.29	0	0.00848632	1	0.00848632	0.000816104	0	0	0	0.000816104	0.00848632	0.5	1	0.377918	0.125572	0	0.969956	0.975332	0.965368	0	0	4.19107	2.22691	9.33311	0.309894	0.309894	0.309894	0.0266684	0.240425	0.690106	0.746141	0.267093	1	1.24614	1	0.322196	0.248846	0	0.971174	0.975332	0.965368	0	0
0.01	0.942918	0.975332	0.965308	0	0	4.19107	2.27742	0	0.00853278	1	0.00853278	0.000811626	0	0	0	0.000811626	0.00853278	0.5	1	0.376391	0.125502	0.01	0.969902	0.975332	0.965308	0	0	4.19107	2.21406	9.27929	0.311133	0.311133	0.311133	0.0265187	0.239075	0.688867	0.743986	0.265594	1	1.24399	1	0.320914	0.248416	0.01	0.971133	0.975332	0.965308	0	0
0.02	0.942598	0.975332	0.965248	0	0	4.19107	2.26474	0	0.00858015	1	0.00858015	0.00080711	0	0	0	0.00080711	0.00858015	0.5	1	0.374851	0.12543	0.02	0.969847	0.975332	0.965248	0	0	4.19107	2.20111	9.22501	0.312391	0.312391	0.312391	0.0263676	0.237714	0.687609	0.741807	0.264081	1	1.24181	1	0.31962	0.247981	0.02	0.97109	0.975332	0.965248	0	0
0.03	0.942272	0.975332	0.965187	0	0	4.19107	2.25195	0	0.00862846	1	0.00862846	0.000802556	0	0	0	0.000802556	0.00862846	0.5	1	0.373298	0.125358	0.03	0.96979	0.975332	0.965187	0	0	4.19107	2.18805	9.17027	0.313671	0.313671	0.313671	0.0262153	0.23634	0.686329	0.739603	0.262555	1	1.2396	1	0.318316	0.24754	0.03	0.971046	0.975332	0.965187	0	0
0.04	0.94194	0.975332	0.965125	0	0	4.19107	2.23905	0	0.00867774	1	0.00867774	0.000797962	0	0	0	0.000797962	0.00867774	0.5	1	0.371732	0.125285	0.04	0.969733	0.975332	0.965125	0	0	4.19107	2.17488	9.11506	0.314973	0.314973	0.314973	0.0260616	0.234954	0.685027	0.737373	0.261016	1	1.23737	1	0.317001	0.247095	0.04	0.971002	0.975332	0.965125	0	0
0.05	0.9416	0.975332	0.965063	0	0	4.19107	2.22604	0	0.00872802	1	0.00872802	0.000793329	0	0	0	0.000793329	0.00872802	0.5	1	0.370152	0.125211	0.05	0.969675	0.975332	0.965063	0	0	4.19107	2.16159	9.05938	0.316296	0.316296	0.316296	0.0259065	0.233556	0.683704	0.735118	0.259463	1	1.23512	1	0.315674	0.246645	0.05	0.970957	0.975332	0.965063	0	0
0.06	0.941254	0.975332	0.965	0	0	4.19107	2.21292	0	0.00877932	1	0.00877932	0.000788656	0	0	0	0.000788656	0.00877932	0.5	1	0.368558	0.125136	0.06	0.969615	0.975332	0.965	0	0	4.19107	2.14819	9.00322	0.317643	0.317643	0.317643	0.02575	0.232146	0.682357	0.732836	0.257896	1	1.23284	1	0.314337	0.246189	0.06	0.97091	0.975332	0.965	0	0
0.07	0.940901	0.975332	0.964935	0	0	4.19107	2.19968	0	0.00883168	1	0.00883168	0.000783943	0	0	0	0.000783943	0.00883168	0.5	1	0.366951	0.12506	0.07	0.969554	0.975332	0.964935	0	0	4.19107	2.13468	8.94657	0.319012	0.319012	0.319012	0.0255922	0.230722	0.680988	0.730526	0.256315	1	1.23053	1	0.312987	0.245728	0.07	0.970863	0.975332	0.964935	0	0
0.08	0.94054	0.975332	0.964871	0	0	4.19107	2.18633	0	0.00888514	1	0.00888514	0.000779188	0	0	0	0.000779188	0.00888514	0.5	1	0.36533	0.124983	0.08	0.969491	0.975332	0.964871	0	0	4.19107	2.12104	8.88943	0.320406	0.320406	0.320406	0.0254329	0.229286	0.679594	0.72819	0.254719	1	1.22819	1	0.311626	0.245261	0.08	0.970815	0.975332	0.964871	0	0
0.09	0.940171	0.975332	0.964805	0	0	4.19107	2.17286	0	0.00893972	1	0.00893972	0.000774392	0	0	0	0.000774392	0.00893972	0.5	1	0.363694	0.124906	0.09	0.969427	0.975332	0.964805	0	0	4.19107	2.10729	8.83179	0.321824	0.321824	0.321824	0.0252721	0.227837	0.678176	0.725825	0.253109	1	1.22583	1	0.310252	0.244789	0.09	0.970765	0.975332	0.964805	0	0
0.1	0.939795	0.975332	0.964738	0	0	4.19107	2.15928	0	0.00899546	1	0.00899546	0.000769554	0	0	0	0.000769554	0.00899546	0.5	1	0.362045	0.124827	0.1	0.969362	0.975332	0.964738	0	0	4.19107	2.09341	8.77364	0.323267	0.323267	0.323267	0.0251099	0.226375	0.676733	0.723432	0.251485	1	1.22343	1	0.308867	0.244311	0.1	0.970715	0.975332	0.964738	0	0
0.11	0.93941	0.975332	0.964671	0	0	4.19107	2.14557	0	0.0090524	1	0.0090524	0.000764673	0	0	0	0.000764673	0.0090524	0.5	1	0.36038	0.124748	0.11	0.969295	0.975332	0.964671	0	0	4.19107	2.07942	8.71498	0.324737	0.324737	0.324737	0.0249462	0.224899	0.675263	0.721009	0.249845	1	1.22101	1	0.30747	0.243827	0.11	0.970663	0.975332	0.964671	0	0
0.12	0.939017	0.975332	0.964603	0	0	4.19107	2.13174	0	0.00911058	1	0.00911058	0.000759748	0	0	0	0.000759748	0.00911058	0.5	1	0.358701	0.124668	0.12	0.969227	0.975332	0.964603	0	0	4.19107	2.0653	8.65581	0.326232	0.326232	0.326232	0.024781	0.22341	0.673768	0.718557	0.248191	1	1.21856	1	0.30606	0.243338	0.12	0.97061	0.975332	0.964603	0	0
0.13	0.938615	0.975332	0.964534	0	0	4.19107	2.11779	0	0.00917005	1	0.00917005	0.00075478	0	0	0	0.00075478	0.00917005	0.5	1	0.357007	0.124586	0.13	0.969158	0.975332	0.964534	0	0	4.19107	2.05105	8.5961	0.327756	0.327756	0.327756	0.0246143	0.221907	0.672244	0.716075	0.246521	1	1.21607	1	0.304638	0.242842	0.13	0.970556	0.975332	0.964534	0	0
0.14	0.938205	0.975332	0.964464	0	0	4.19107	2.10372	0	0.00923083	1	0.00923083	0.000749768	0	0	0	0.000749768	0.00923083	0.5	1	0.355298	0.124504	0.14	0.969086	0.975332	0.964464	0	0	4.19107	2.03668	8.53586	0.329307	0.329307	0.329307	0.024446	0.22039	0.670693	0.713562	0.244836	1	1.21356	1	0.303202	0.24234	0.14	0.970501	0.975332	0.964464	0	0
0.15	0.937785	0.975332	0.964393	0	0	4.19107	2.08952	0	0.00929298	1	0.00929298	0.000744711	0	0	0	0.000744711	0.00929298	0.5	1	0.353574	0.12442	0.15	0.969013	0.975332	0.964393	0	0	4.19107	2.02218	8.47509	0.330887	0.330887	0.330887	0.0242762	0.218859	0.669113	0.711017	0.243135	1	1.21102	1	0.301755	0.241832	0.15	0.970444	0.975332	0.964393	0	0
0.16	0.937355	0.975332	0.964321	0	0	4.19107	2.07519	0	0.00935655	1	0.00935655	0.000739607	0	0	0	0.000739607	0.00935655	0.5	1	0.351834	0.124336	0.16	0.968938	0.975332	0.964321	0	0	4.19107	2.00755	8.41376	0.332497	0.332497	0.332497	0.0241048	0.217313	0.667503	0.70844	0.241418	1	1.20844	1	0.300294	0.241317	0.16	0.970387	0.975332	0.964321	0	0
0.17	0.936916	0.975332	0.964248	0	0	4.19107	2.06073	0	0.00942158	1	0.00942158	0.000734458	0	0	0	0.000734458	0.00942158	0.5	1	0.350078	0.124251	0.17	0.968862	0.975332	0.964248	0	0	4.19107	1.99278	8.35188	0.334137	0.334137	0.334137	0.0239317	0.215753	0.665863	0.70583	0.239685	1	1.20583	1	0.298819	0.240796	0.17	0.970327	0.975332	0.964248	0	0
0.18	0.936466	0.975332	0.964174	0	0	4.19107	2.04614	0	0.00948812	1	0.00948812	0.000729262	0	0	0	0.000729262	0.00948812	0.5	1	0.348307	0.124164	0.18	0.968784	0.975332	0.964174	0	0	4.19107	1.97788	8.28944	0.335809	0.335809	0.335809	0.0237571	0.214178	0.664191	0.703186	0.237935	1	1.20319	1	0.297332	0.240268	0.18	0.970267	0.975332	0.964174	0	0
0.19	0.936005	0.975332	0.964099	0	0	4.19107	2.03142	0	0.00955623	1	0.00955623	0.000724018	0	0	0	0.000724018	0.00955623	0.5	1	0.346519	0.124076	0.19	0.968703	0.975332	0.964099	0	0	4.19107	1.96285	8.22643	0.337513	0.337513	0.337513	0.0235807	0.212589	0.662487	0.700508	0.236169	1	1.20051	1	0.295831	0.239734	0.19	0.970204	0.975332	0.964099	0	0
0.2	0.935534	0.975332	0.964024	0	0	4.19107	2.01656	0	0.00962597	1	0.00962597	0.000718726	0	0	0	0.000718726	0.00962597	0.5	1	0.344715	0.123988	0.2	0.968621	0.975332	0.964024	0	0	4.19107	1.94768	8.16284	0.33925	0.33925	0.33925	0.0234027	0.210984	0.66075	0.697796	0.234387	1	1.1978	1	0.294316	0.239192	0.2	0.970141	0.975332	0.964024	0	0
0.21	0.935051	0.975332	0.963947	0	0	4.19107	2.00156	0	0.00969738	1	0.00969738	0.000713386	0	0	0	0.000713386	0.00969738	0.5	1	0.342894	0.123898	0.21	0.968537	0.975332	0.963947	0	0	4.19107	1.93236	8.09866	0.341022	0.341022	0.341022	0.023223	0.209364	0.658978	0.695047	0.232587	1	1.19505	1	0.292787	0.238643	0.21	0.970075	0.975332	0.963947	0	0
0.22	0.934556	0.975332	0.963869	0	0	4.19107	1.98643	0	0.00977054	1	0.00977054	0.000707995	0	0	0	0.000707995	0.00977054	0.5	1	0.341056	0.123807	0.22	0.96845	0.975332	0.963869	0	0	4.19107	1.91691	8.03389	0.342829	0.342829	0.342829	0.0230415	0.207728	0.657171	0.692262	0.230769	1	1.19226	1	0.291243	0.238087	0.22	0.970008	0.975332	0.963869	0	0
0.23	0.934049	0.975332	0.96379	0	0	4.19107	1.97115	0	0.00984551	1	0.00984551	0.000702555	0	0	0	0.000702555	0.00984551	0.5	1	0.339201	0.123714	0.23	0.968361	0.975332	0.96379	0	0	4.19107	1.90131	7.96851	0.344672	0.344672	0.344672	0.0228583	0.206076	0.655328	0.68944	0.228934	1	1.18944	1	0.289686	0.237523	0.23	0.969939	0.975332	0.96379	0	0
0.24	0.933529	0.975332	0.96371	0	0	4.19107	1.95574	0	0.00992236	1	0.00992236	0.000697064	0	0	0	0.000697064	0.00992236	0.5	1	0.337329	0.123621	0.24	0.96827	0.975332	0.96371	0	0	4.19107	1.88556	7.90253	0.346553	0.346553	0.346553	0.0226733	0.204408	0.653447	0.686579	0.227082	1	1.18658	1	0.288114	0.236952	0.24	0.969869	0.975332	0.96371	0	0
0.25	0.932996	0.975332	0.963629	0	0	4.19107	1.94017	0	0.0100012	1	0.0100012	0.000691521	0	0	0	0.000691521	0.0100012	0.5	1	0.335439	0.123526	0.25	0.968177	0.975332	0.963629	0	0	4.19107	1.86967	7.83592	0.348472	0.348472	0.348472	0.0224865	0.202724	0.651528	0.68368	0.225211	1	1.18368	1	0.286527	0.236373	0.25	0.969796	0.975332	0.963629	0	0
0.26	0.932449	0.975332	0.963546	0	0	4.19107	1.92446	0	0.010082	1	0.010082	0.000685925	0	0	0	0.000685925	0.010082	0.5	1	0.333532	0.12343	0.26	0.968081	0.975332	0.963546	0	0	4.19107	1.85363	7.76869	0.350431	0.350431	0.350431	0.0222979	0.201023	0.649569	0.680741	0.223321	1	1.18074	1	0.284926	0.235786	0.26	0.969722	0.975332	0.963546	0	0
0.27	0.931887	0.975332	0.963463	0	0	4.19107	1.90861	0	0.0101649	1	0.0101649	0.000680277	0	0	0	0.000680277	0.0101649	0.5	1	0.331606	0.123333	0.27	0.967982	0.975332	0.963463	0	0	4.19107	1.83744	7.70082	0.352431	0.352431	0.352431	0.0221074	0.199306	0.647569	0.67776	0.221413	1	1.17776	1	0.283309	0.235191	0.27	0.969646	0.975332	0.963463	0	0
0.28	0.931311	0.975332	0.963378	0	0	4.19107	1.8926	0	0.01025	1	0.01025	0.000674574	0	0	0	0.000674574	0.01025	0.5	1	0.329662	0.123234	0.28	0.967881	0.975332	0.963378	0	0	4.19107	1.82109	7.6323	0.354473	0.354473	0.354473	0.021915	0.197572	0.645527	0.674738	0.219487	1	1.17474	1	0.281676	0.234587	0.28	0.969567	0.975332	0.963378	0	0
0.29	0.93072	0.975332	0.963292	0	0	4.19107	1.87643	0	0.0103374	1	0.0103374	0.000668817	0	0	0	0.000668817	0.0103374	0.5	1	0.327699	0.123134	0.29	0.967777	0.975332	0.963292	0	0	4.19107	1.80458	7.56313	0.356559	0.356559	0.356559	0.0217207	0.19582	0.643441	0.671674	0.217541	1	1.17167	1	0.280028	0.233975	0.29	0.969486	0.975332	0.963292	0	0
0.3	0.930112	0.975332	0.963205	0	0	4.19107	1.86012	0	0.0104271	1	0.0104271	0.000663005	0	0	0	0.000663005	0.0104271	0.5	1	0.325718	0.123032	0.3	0.96767	0.975332	0.963205	0	0	4.19107	1.78792	7.49329	0.35869	0.35869	0.35869	0.0215245	0.194051	0.64131	0.668566	0.215575	1	1.16857	1	0.278364	0.233355	0.3	0.969403	0.975332	0.963205	0	0
0.31	0.929487	0.975332	0.963117	0	0	4.19107	1.84364	0	0.0105193	1	0.0105193	0.000657136	0	0	0	0.000657136	0.0105193	0.5	1	0.323717	0.122929	0.31	0.96756	0.975332	0.963117	0	0	4.19107	1.77109	7.42278	0.360868	0.360868	0.360868	0.0213262	0.192264	0.639132	0.665412	0.21359	1	1.16541	1	0.276685	0.232725	0.31	0.969318	0.975332	0.963117	0	0
0.32	0.928845	0.975332	0.963027	0	0	4.19107	1.827	0	0.0106141	1	0.0106141	0.000651211	0	0	0	0.000651211	0.0106141	0.5	1	0.321697	0.122825	0.32	0.967446	0.975332	0.963027	0	0	4.19107	1.75411	7.35158	0.363094	0.363094	0.363094	0.021126	0.190458	0.636906	0.662213	0.211584	1	1.16221	1	0.274988	0.232086	0.32	0.96923	0.975332	0.963027	0	0
0.33	0.928185	0.975332	0.962936	0	0	4.19107	1.81021	0	0.0107115	1	0.0107115	0.000645227	0	0	0	0.000645227	0.0107115	0.5	1	0.319657	0.122719	0.33	0.96733	0.975332	0.962936	0	0	4.19107	1.73695	7.27969	0.36537	0.36537	0.36537	0.0209237	0.188635	0.63463	0.658968	0.209558	1	1.15897	1	0.273276	0.231438	0.33	0.96914	0.975332	0.962936	0	0
0.34	0.927506	0.975332	0.962843	0	0	4.19107	1.79324	0	0.0108117	1	0.0108117	0.000639185	0	0	0	0.000639185	0.0108117	0.5	1	0.317598	0.122612	0.34	0.967209	0.975332	0.962843	0	0	4.19107	1.71963	7.20709	0.367697	0.367697	0.367697	0.0207194	0.186793	0.632303	0.655674	0.207512	1	1.15567	1	0.271546	0.23078	0.34	0.969046	0.975332	0.962843	0	0
0.35	0.926806	0.975332	0.96275	0	0	4.19107	1.77611	0	0.0109149	1	0.0109149	0.000633083	0	0	0	0.000633083	0.0109149	0.5	1	0.315518	0.122503	0.35	0.967085	0.975332	0.96275	0	0	4.19107	1.70214	7.13378	0.370077	0.370077	0.370077	0.0205129	0.184931	0.629923	0.65233	0.205444	1	1.15233	1	0.2698	0.230113	0.35	0.96895	0.975332	0.96275	0	0
0.36	0.926087	0.975332	0.962654	0	0	4.19107	1.75881	0	0.0110211	1	0.0110211	0.00062692	0	0	0	0.00062692	0.0110211	0.5	1	0.313417	0.122392	0.36	0.966958	0.975332	0.962654	0	0	4.19107	1.68447	7.05974	0.372513	0.372513	0.372513	0.0203044	0.183051	0.627487	0.648936	0.203355	1	1.14894	1	0.268036	0.229435	0.36	0.968851	0.975332	0.962654	0	0
0.37	0.925345	0.975332	0.962558	0	0	4.19107	1.74134	0	0.0111304	1	0.0111304	0.000620696	0	0	0	0.000620696	0.0111304	0.5	1	0.311295	0.12228	0.37	0.966826	0.975332	0.962558	0	0	4.19107	1.66663	6.98496	0.375005	0.375005	0.375005	0.0200936	0.181151	0.624995	0.64549	0.201245	1	1.14549	1	0.266254	0.228747	0.37	0.968749	0.975332	0.962558	0	0
0.38	0.924581	0.975332	0.96246	0	0	4.19107	1.7237	0	0.0112431	1	0.0112431	0.00061441	0	0	0	0.00061441	0.0112431	0.5	1	0.309153	0.122166	0.38	0.96669	0.975332	0.96246	0	0	4.19107	1.64861	6.90944	0.377556	0.377556	0.377556	0.0198807	0.179231	0.622444	0.641991	0.199112	1	1.14199	1	0.264455	0.228048	0.38	0.968644	0.975332	0.96246	0	0
0.39	0.923793	0.975332	0.96236	0	0	4.19107	1.70587	0	0.0113592	1	0.0113592	0.000608061	0	0	0	0.000608061	0.0113592	0.5	1	0.306988	0.12205	0.39	0.96655	0.975332	0.96236	0	0	4.19107	1.63041	6.83315	0.380169	0.380169	0.380169	0.0196655	0.177292	0.619831	0.638437	0.196957	1	1.13844	1	0.262638	0.227338	0.39	0.968535	0.975332	0.96236	0	0
0.4	0.92298	0.975332	0.962259	0	0	4.19107	1.68787	0	0.011479	1	0.011479	0.000601647	0	0	0	0.000601647	0.011479	0.5	1	0.304802	0.121933	0.4	0.966404	0.975332	0.962259	0	0	4.19107	1.61202	6.7561	0.382845	0.382845	0.382845	0.0194481	0.175331	0.617155	0.634828	0.194779	1	1.13483	1	0.260802	0.226617	0.4	0.968422	0.975332	0.962259	0	0
0.41	0.922141	0.975332	0.962156	0	0	4.19107	1.66968	0	0.0116026	1	0.0116026	0.000595168	0	0	0	0.000595168	0.0116026	0.5	1	0.302594	0.121813	0.41	0.966255	0.975332	0.962156	0	0	4.19107	1.59345	6.67826	0.385586	0.385586	0.385586	0.0192283	0.17335	0.614414	0.63116	0.192578	1	1.13116	1	0.258948	0.225885	0.41	0.968306	0.975332	0.962156	0	0
0.42	0.921275	0.975332	0.962051	0	0	4.19107	1.65131	0	0.0117301	1	0.0117301	0.000588623	0	0	0	0.000588623	0.0117301	0.5	1	0.300363	0.121692	0.42	0.9661	0.975332	0.962051	0	0	4.19107	1.57469	6.59963	0.388396	0.388396	0.388396	0.0190062	0.171348	0.611604	0.627433	0.190354	1	1.12743	1	0.257074	0.225141	0.42	0.968186	0.975332	0.962051	0	0
0.43	0.92038	0.975332	0.961945	0	0	4.19107	1.63275	0	0.0118619	1	0.0118619	0.000582011	0	0	0	0.000582011	0.0118619	0.5	1	0.298109	0.121569	0.43	0.965939	0.975332	0.961945	0	0	4.19107	1.55574	6.5202	0.391277	0.391277	0.391277	0.0187817	0.169324	0.608723	0.623646	0.188106	1	1.12365	1	0.255182	0.224385	0.43	0.968061	0.975332	0.961945	0	0
0.44	0.919455	0.975332	0.961837	0	0	4.19107	1.61399	0	0.0119981	1	0.0119981	0.00057533	0	0	0	0.00057533	0.0119981	0.5	1	0.295832	0.121444	0.44	0.965773	0.975332	0.961837	0	0	4.19107	1.53659	6.43994	0.39423	0.39423	0.39423	0.0185548	0.167279	0.60577	0.619796	0.185833	1	1.1198	1	0.25327	0.223616	0.44	0.967933	0.975332	0.961837	0	0
0.45	0.918498	0.975332	0.961727	0	0	4.19107	1.59505	0	0.0121389	1	0.0121389	0.00056858	0	0	0	0.00056858	0.0121389	0.5	1	0.293531	0.121317	0.45	0.965601	0.975332	0.961727	0	0	4.19107	1.51724	6.35885	0.397261	0.397261	0.397261	0.0183255	0.165211	0.602739	0.615881	0.183536	1	1.11588	1	0.251338	0.222834	0.45	0.967799	0.975332	0.961727	0	0
0.46	0.917508	0.975332	0.961616	0	0	4.19107	1.5759	0	0.0122845	1	0.0122845	0.00056176	0	0	0	0.00056176	0.0122845	0.5	1	0.291206	0.121188	0.46	0.965423	0.975332	0.961616	0	0	4.19107	1.49769	6.27692	0.40037	0.40037	0.40037	0.0180937	0.163121	0.59963	0.611901	0.181214	1	1.1119	1	0.249386	0.222039	0.46	0.967661	0.975332	0.961616	0	0
0.47	0.916482	0.975332	0.961502	0	0	4.19107	1.55656	0	0.0124353	1	0.0124353	0.000554868	0	0	0	0.000554868	0.0124353	0.5	1	0.288857	0.121056	0.47	0.965238	0.975332	0.961502	0	0	4.19107	1.47794	6.19413	0.403562	0.403562	0.403562	0.0178593	0.161008	0.596438	0.607852	0.178867	1	1.10785	1	0.247414	0.221231	0.47	0.967517	0.975332	0.961502	0	0
0.48	0.91542	0.975332	0.961387	0	0	4.19107	1.53701	0	0.0125915	1	0.0125915	0.000547903	0	0	0	0.000547903	0.0125915	0.5	1	0.286484	0.120923	0.48	0.965045	0.975332	0.961387	0	0	4.19107	1.45797	6.11047	0.406839	0.406839	0.406839	0.0176223	0.158871	0.593161	0.603733	0.176494	1	1.10373	1	0.24542	0.220408	0.48	0.967368	0.975332	0.961387	0	0
0.49	0.914319	0.975332	0.96127	0	0	4.19107	1.51726	0	0.0127533	1	0.0127533	0.000540865	0	0	0	0.000540865	0.0127533	0.5	1	0.284085	0.120787	0.49	0.964846	0.975332	0.96127	0	0	4.19107	1.4378	6.02592	0.410206	0.410206	0.410206	0.0173827	0.156711	0.589794	0.599542	0.174094	1	1.09954	1	0.243406	0.219571	0.49	0.967213	0.975332	0.96127	0	0
0.5	0.913177	0.975332	0.961151	0	0	4.19107	1.49729	0	0.0129212	1	0.0129212	0.000533751	0	0	0	0.000533751	0.0129212	0.5	1	0.281661	0.120649	0.5	0.964639	0.975332	0.961151	0	0	4.19107	1.41741	5.94047	0.413665	0.413665	0.413665	0.0171404	0.154527	0.586335	0.595276	0.171668	1	1.09528	1	0.241371	0.218719	0.5	0.967052	0.975332	0.961151	0	0
0.51	0.91199	0.975332	0.96103	0	0	4.19107	1.47711	0	0.0130954	1	0.0130954	0.000526562	0	0	0	0.000526562	0.0130954	0.5	1	0.27921	0.120508	0.51	0.964423	0.975332	0.96103	0	0	4.19107	1.39681	5.85411	0.417222	0.417222	0.417222	0.0168955	0.152319	0.582778	0.590933	0.169214	1	1.09093	1	0.239313	0.217852	0.51	0.966885	0.975332	0.96103	0	0
0.52	0.910758	0.975332	0.960906	0	0	4.19107	1.45672	0	0.0132763	1	0.0132763	0.000519295	0	0	0	0.000519295	0.0132763	0.5	1	0.276734	0.120365	0.52	0.964198	0.975332	0.960906	0	0	4.19107	1.37598	5.76682	0.420879	0.420879	0.420879	0.0166477	0.150085	0.579121	0.586511	0.166733	1	1.08651	1	0.237234	0.216969	0.52	0.96671	0.975332	0.960906	0	0
0.53	0.909477	0.975332	0.960781	0	0	4.19107	1.4361	0	0.0134643	1	0.0134643	0.000511949	0	0	0	0.000511949	0.0134643	0.5	1	0.27423	0.120219	0.53	0.963964	0.975332	0.960781	0	0	4.19107	1.35493	5.67858	0.424642	0.424642	0.424642	0.0163972	0.147826	0.575358	0.582006	0.164224	1	1.08201	1	0.235131	0.216069	0.53	0.966528	0.975332	0.960781	0	0
0.54	0.908144	0.975332	0.960653	0	0	4.19107	1.41526	0	0.0136599	1	0.0136599	0.000504524	0	0	0	0.000504524	0.0136599	0.5	1	0.2717	0.120071	0.54	0.96372	0.975332	0.960653	0	0	4.19107	1.33364	5.58939	0.428514	0.428514	0.428514	0.0161438	0.145542	0.571486	0.577417	0.161686	1	1.07742	1	0.233007	0.215153	0.54	0.966339	0.975332	0.960653	0	0
0.55	0.906756	0.975332	0.960523	0	0	4.19107	1.39419	0	0.0138634	1	0.0138634	0.000497017	0	0	0	0.000497017	0.0138634	0.5	1	0.269141	0.11992	0.55	0.963465	0.975332	0.960523	0	0	4.19107	1.31213	5.49922	0.432502	0.432502	0.432502	0.0158875	0.143231	0.567498	0.572741	0.159119	1	1.07274	1	0.230858	0.214219	0.55	0.966141	0.975332	0.960523	0	0
0.56	0.905309	0.975332	0.960391	0	0	4.19107	1.37289	0	0.0140755	1	0.0140755	0.000489427	0	0	0	0.000489427	0.0140755	0.5	1	0.266555	0.119766	0.56	0.963198	0.975332	0.960391	0	0	4.19107	1.29038	5.40806	0.436609	0.436609	0.436609	0.0156282	0.140894	0.563391	0.567974	0.156522	1	1.06797	1	0.228687	0.213267	0.56	0.965934	0.975332	0.960391	0	0
0.57	0.9038	0.975332	0.960256	0	0	4.19107	1.35135	0	0.0142966	1	0.0142966	0.000481754	0	0	0	0.000481754	0.0142966	0.5	1	0.26394	0.119609	0.57	0.96292	0.975332	0.960256	0	0	4.19107	1.26839	5.31589	0.440842	0.440842	0.440842	0.015366	0.13853	0.559158	0.563113	0.153896	1	1.06311	1	0.226491	0.212297	0.57	0.965718	0.975332	0.960256	0	0
0.58	0.902225	0.975332	0.960119	0	0	4.19107	1.32958	0	0.0145273	1	0.0145273	0.000473995	0	0	0	0.000473995	0.0145273	0.5	1	0.261296	0.119449	0.58	0.962628	0.975332	0.960119	0	0	4.19107	1.24615	5.2227	0.445206	0.445206	0.445206	0.0151007	0.136138	0.554794	0.558156	0.151239	1	1.05816	1	0.224271	0.211307	0.58	0.965491	0.975332	0.960119	0	0
0.59	0.900578	0.975332	0.959979	0	0	4.19107	1.30756	0	0.0147684	1	0.0147684	0.000466149	0	0	0	0.000466149	0.0147684	0.5	1	0.258622	0.119286	0.59	0.962322	0.975332	0.959979	0	0	4.19107	1.22367	5.12847	0.449708	0.449708	0.449708	0.0148323	0.133718	0.550292	0.553097	0.14855	1	1.0531	1	0.222026	0.210297	0.59	0.965253	0.975332	0.959979	0	0
0.6	0.898856	0.975332	0.959837	0	0	4.19107	1.2853	0	0.0150203	1	0.0150203	0.000458215	0	0	0	0.000458215	0.0150203	0.5	1	0.255918	0.11912	0.6	0.962002	0.975332	0.959837	0	0	4.19107	1.20093	5.03318	0.454353	0.454353	0.454353	0.0145607	0.13127	0.545647	0.547935	0.14583	1	1.04793	1	0.219756	0.209266	0.6	0.965004	0.975332	0.959837	0	0
0.61	0.897052	0.975332	0.959692	0	0	4.19107	1.26278	0	0.0152841	1	0.0152841	0.000450191	0	0	0	0.000450191	0.0152841	0.5	1	0.253184	0.11895	0.61	0.961665	0.975332	0.959692	0	0	4.19107	1.17794	4.93681	0.45915	0.45915	0.45915	0.0142859	0.128792	0.54085	0.542664	0.143078	1	1.04266	1	0.21746	0.208213	0.61	0.964742	0.975332	0.959692	0	0
0.62	0.895162	0.975332	0.959544	0	0	4.19107	1.24001	0	0.0155604	1	0.0155604	0.000442076	0	0	0	0.000442076	0.0155604	0.5	1	0.250419	0.118777	0.62	0.96131	0.975332	0.959544	0	0	4.19107	1.15468	4.83934	0.464106	0.464106	0.464106	0.0140078	0.126285	0.535894	0.53728	0.140293	1	1.03728	1	0.215138	0.207138	0.62	0.964467	0.975332	0.959544	0	0
0.63	0.893178	0.975332	0.959394	0	0	4.19107	1.21697	0	0.0158503	1	0.0158503	0.000433868	0	0	0	0.000433868	0.0158503	0.5	1	0.247622	0.1186	0.63	0.960937	0.975332	0.959394	0	0	4.19107	1.13116	4.74077	0.469228	0.469228	0.469228	0.0137264	0.123748	0.530772	0.53178	0.137474	1	1.03178	1	0.212789	0.20604	0.63	0.964176	0.975332	0.959394	0	0
0.64	0.891093	0.975332	0.95924	0	0	4.19107	1.19367	0	0.0161546	1	0.0161546	0.000425565	0	0	0	0.000425565	0.0161546	0.5	1	0.244793	0.11842	0.64	0.960543	0.975332	0.95924	0	0	4.19107	1.10737	4.64105	0.474526	0.474526	0.474526	0.0134415	0.12118	0.525474	0.526158	0.134622	1	1.02616	1	0.210414	0.204917	0.64	0.96387	0.975332	0.95924	0	0
0.65	0.888899	0.975332	0.959084	0	0	4.19107	1.17011	0	0.0164746	1	0.0164746	0.000417166	0	0	0	0.000417166	0.0164746	0.5	1	0.241931	0.118236	0.65	0.960127	0.975332	0.959084	0	0	4.19107	1.0833	4.54019	0.480007	0.480007	0.480007	0.0131533	0.118581	0.519993	0.520409	0.131735	1	1.02041	1	0.208011	0.203769	0.65	0.963547	0.975332	0.959084	0	0
0.66	0.886588	0.975332	0.958924	0	0	4.19107	1.14627	0	0.0168115	1	0.0168115	0.00040867	0	0	0	0.00040867	0.0168115	0.5	1	0.239036	0.118048	0.66	0.959687	0.975332	0.958924	0	0	4.19107	1.05896	4.43815	0.485683	0.485683	0.485683	0.0128614	0.115951	0.514317	0.514528	0.128812	1	1.01453	1	0.20558	0.202594	0.66	0.963204	0.975332	0.958924	0	0
0.67	0.88415	0.975332	0.958762	0	0	4.19107	1.12214	0	0.0171667	1	0.0171667	0.000400074	0	0	0	0.000400074	0.0171667	0.5	1	0.236107	0.117855	0.67	0.959221	0.975332	0.958762	0	0	4.19107	1.03432	4.33492	0.491564	0.491564	0.491564	0.012566	0.113287	0.508436	0.508509	0.125853	1	1.00851	1	0.20312	0.201392	0.67	0.962841	0.975332	0.958762	0	0
0.68	0.881575	0.975332	0.958596	0	0	4.19107	1.09774	0	0.0175417	1	0.0175417	0.000391376	0	0	0	0.000391376	0.0175417	0.5	1	0.233144	0.117658	0.68	0.958726	0.975332	0.958596	0	0	4.19107	1.0094	4.23047	0.49766	0.49766	0.49766	0.012267	0.110591	0.50234	0.502345	0.122858	1	1.00235	1	0.200632	0.200162	0.68	0.962456	0.975332	0.958596	0	0
0.69	0.87885	0.975332	0.958426	0	0	4.19107	1.07305	0	0.0179381	1	0.0179381	0.000382576	0	0	0	0.000382576	0.0179381	0.5	1	0.230145	0.117457	0.69	0.9582	0.975332	0.958426	0	0	4.19107	0.984186	4.12479	0.503985	0.503985	0.503985	0.0119642	0.107862	0.496015	0.496031	0.119826	1	0.996031	1	0.198114	0.198901	0.69	0.962047	0.975332	0.958426	0	0
0.7	0.875961	0.975332	0.958253	0	0	4.19107	1.04806	0	0.0183579	1	0.0183579	0.00037367	0	0	0	0.00037367	0.0183579	0.5	1	0.227111	0.11725	0.7	0.957639	0.975332	0.958253	0	0	4.19107	0.95867	4.01785	0.510551	0.510551	0.510551	0.0116576	0.105098	0.489449	0.489558	0.116755	1	0.989558	1	0.195567	0.197608	0.7	0.96161	0.975332	0.958253	0	0
0.71	0.872895	0.975332	0.958077	0	0	4.19107	1.02277	0	0.0188033	1	0.0188033	0.000364658	0	0	0	0.000364658	0.0188033	0.5	1	0.224041	0.117039	0.71	0.95704	0.975332	0.958077	0	0	4.19107	0.932848	3.90963	0.517371	0.517371	0.517371	0.0113472	0.102299	0.482629	0.48292	0.113646	1	0.98292	1	0.192988	0.196283	0.71	0.961144	0.975332	0.958077	0	0
0.72	0.869633	0.975332	0.957897	0	0	4.19107	0.997181	0	0.0192765	1	0.0192765	0.000355537	0	0	0	0.000355537	0.0192765	0.5	1	0.220933	0.116823	0.72	0.9564	0.975332	0.957897	0	0	4.19107	0.906715	3.8001	0.524462	0.524462	0.524462	0.0110328	0.0994648	0.475538	0.476108	0.110498	1	0.976108	1	0.190379	0.194922	0.72	0.960645	0.975332	0.957897	0	0
0.73	0.866156	0.975332	0.957713	0	0	4.19107	0.97128	0	0.0197804	1	0.0197804	0.000346305	0	0	0	0.000346305	0.0197804	0.5	1	0.217788	0.116601	0.73	0.955712	0.975332	0.957713	0	0	4.19107	0.880264	3.68925	0.53184	0.53184	0.53184	0.0107144	0.0965944	0.46816	0.469112	0.107309	1	0.969112	1	0.187738	0.193525	0.73	0.960109	0.975332	0.957713	0	0
0.74	0.862443	0.975332	0.957525	0	0	4.19107	0.945062	0	0.020318	1	0.020318	0.00033696	0	0	0	0.00033696	0.020318	0.5	1	0.214604	0.116373	0.74	0.954974	0.975332	0.957525	0	0	4.19107	0.853492	3.57704	0.539522	0.539522	0.539522	0.0103919	0.0936871	0.460478	0.461923	0.104079	1	0.961923	1	0.185065	0.19209	0.74	0.959533	0.975332	0.957525	0	0
0.75	0.858468	0.975332	0.957333	0	0	4.19107	0.918523	0	0.0208928	1	0.0208928	0.000327501	0	0	0	0.000327501	0.0208928	0.5	1	0.211382	0.116139	0.75	0.954177	0.975332	0.957333	0	0	4.19107	0.82639	3.46346	0.547528	0.547528	0.547528	0.0100653	0.0907421	0.452472	0.45453	0.100807	1	0.95453	1	0.182359	0.190613	0.75	0.958912	0.975332	0.957333	0	0
0.76	0.854204	0.975332	0.957136	0	0	4.19107	0.891656	0	0.0215088	1	0.0215088	0.000317924	0	0	0	0.000317924	0.0215088	0.5	1	0.208119	0.115899	0.76	0.953315	0.975332	0.957136	0	0	4.19107	0.798955	3.34847	0.555878	0.555878	0.555878	0.00973437	0.0877588	0.444122	0.446921	0.0974932	1	0.946921	1	0.17962	0.189094	0.76	0.95824	0.975332	0.957136	0	0
0.77	0.849616	0.975332	0.956936	0	0	4.19107	0.864455	0	0.0221706	1	0.0221706	0.000308229	0	0	0	0.000308229	0.0221706	0.5	1	0.204816	0.115653	0.77	0.952381	0.975332	0.956936	0	0	4.19107	0.771178	3.23206	0.564596	0.564596	0.564596	0.00939912	0.0847364	0.435404	0.439084	0.0941356	1	0.939084	1	0.176846	0.187529	0.77	0.95751	0.975332	0.956936	0	0
0.78	0.844667	0.975332	0.956731	0	0	4.19107	0.836914	0	0.0228835	1	0.0228835	0.000298412	0	0	0	0.000298412	0.0228835	0.5	1	0.201472	0.115399	0.78	0.951363	0.975332	0.956731	0	0	4.19107	0.743054	3.11419	0.573706	0.573706	0.573706	0.00905945	0.0816742	0.426294	0.431003	0.0907336	1	0.931003	1	0.174038	0.185915	0.78	0.956715	0.975332	0.956731	0	0
0.79	0.839313	0.975332	0.956521	0	0	4.19107	0.809026	0	0.0236536	1	0.0236536	0.000288471	0	0	0	0.000288471	0.0236536	0.5	1	0.198086	0.115137	0.79	0.950251	0.975332	0.956521	0	0	4.19107	0.714576	2.99483	0.583235	0.583235	0.583235	0.00871527	0.0785712	0.416765	0.422663	0.0872865	1	0.922663	1	0.171195	0.18425	0.79	0.955846	0.975332	0.956521	0	0
0.8	0.833501	0.975332	0.956306	0	0	4.19107	0.780785	0	0.0244882	1	0.0244882	0.000278404	0	0	0	0.000278404	0.0244882	0.5	1	0.194656	0.114868	0.8	0.949031	0.975332	0.956306	0	0	4.19107	0.685737	2.87397	0.593212	0.593212	0.593212	0.00836648	0.0754268	0.406788	0.414046	0.0837933	1	0.914046	1	0.168315	0.182529	0.8	0.954893	0.975332	0.956306	0	0
0.81	0.82717	0.975332	0.956087	0	0	4.19107	0.752185	0	0.0253957	1	0.0253957	0.000268209	0	0	0	0.000268209	0.0253957	0.5	1	0.191183	0.114591	0.81	0.947686	0.975332	0.956087	0	0	4.19107	0.656531	2.75156	0.603671	0.603671	0.603671	0.008013	0.0722401	0.396329	0.405133	0.0802531	1	0.905133	1	0.165399	0.180749	0.81	0.953841	0.975332	0.956087	0	0
0.82	0.820248	0.975332	0.955862	0	0	4.19107	0.723218	0	0.026386	1	0.026386	0.000257883	0	0	0	0.000257883	0.026386	0.5	1	0.187666	0.114304	0.82	0.946196	0.975332	0.955862	0	0	4.19107	0.62695	2.62759	0.614647	0.614647	0.614647	0.00765473	0.0690102	0.385353	0.395901	0.0766649	1	0.895901	1	0.162446	0.178905	0.82	0.952674	0.975332	0.955862	0	0
0.83	0.812647	0.975332	0.955632	0	0	4.19107	0.693877	0	0.0274711	1	0.0274711	0.000247423	0	0	0	0.000247423	0.0274711	0.5	1	0.184103	0.114008	0.83	0.944536	0.975332	0.955632	0	0	4.19107	0.596988	2.50202	0.626179	0.626179	0.626179	0.00729158	0.0657362	0.373821	0.386325	0.0730278	1	0.886325	1	0.159454	0.176993	0.83	0.951374	0.975332	0.955632	0	0
0.84	0.804262	0.975332	0.955396	0	0	4.19107	0.664154	0	0.0286653	1	0.0286653	0.000236827	0	0	0	0.000236827	0.0286653	0.5	1	0.180494	0.113701	0.84	0.942676	0.975332	0.955396	0	0	4.19107	0.566637	2.37481	0.63831	0.63831	0.63831	0.00692343	0.0624172	0.36169	0.376376	0.0693406	1	0.876376	1	0.156423	0.175007	0.84	0.949916	0.975332	0.955396	0	0
0.85	0.794967	0.975332	0.955155	0	0	4.19107	0.634044	0	0.0299858	1	0.0299858	0.000226092	0	0	0	0.000226092	0.0299858	0.5	1	0.176838	0.113383	0.85	0.940576	0.975332	0.955155	0	0	4.19107	0.535888	2.24594	0.651089	0.651089	0.651089	0.0065502	0.0590523	0.348911	0.366022	0.0656025	1	0.866022	1	0.153353	0.172939	0.85	0.948269	0.975332	0.955155	0	0
0.86	0.784603	0.975332	0.954907	0	0	4.19107	0.603536	0	0.0314538	1	0.0314538	0.000215216	0	0	0	0.000215216	0.0314538	0.5	1	0.173133	0.113054	0.86	0.938188	0.975332	0.954907	0	0	4.19107	0.504735	2.11538	0.664569	0.664569	0.664569	0.00617176	0.0556406	0.335431	0.355224	0.0618124	1	0.855224	1	0.150243	0.170782	0.86	0.946393	0.975332	0.954907	0	0
0.87	0.772975	0.975332	0.954654	0	0	4.19107	0.572625	0	0.0330955	1	0.0330955	0.000204196	0	0	0	0.000204196	0.0330955	0.5	1	0.16938	0.112711	0.87	0.935448	0.975332	0.954654	0	0	4.19107	0.473169	1.98308	0.678809	0.678809	0.678809	0.00578802	0.052181	0.321191	0.343937	0.057969	1	0.843937	1	0.147091	0.168528	0.87	0.944238	0.975332	0.954654	0	0
0.88	0.759838	0.975332	0.954394	0	0	4.19107	0.541302	0	0.0349437	1	0.0349437	0.000193028	0	0	0	0.000193028	0.0349437	0.5	1	0.165576	0.112354	0.88	0.932271	0.975332	0.954394	0	0	4.19107	0.441183	1.84903	0.693875	0.693875	0.693875	0.00539885	0.0486726	0.306125	0.332108	0.0540714	1	0.832108	1	0.143897	0.166166	0.88	0.941736	0.975332	0.954394	0	0
0.89	0.744877	0.975332	0.954127	0	0	4.19107	0.509557	0	0.03704	1	0.03704	0.00018171	0	0	0	0.00018171	0.03704	0.5	1	0.161721	0.111982	0.89	0.928544	0.975332	0.954127	0	0	4.19107	0.408766	1.71317	0.709841	0.709841	0.709841	0.00500415	0.0451142	0.290159	0.319674	0.0501184	1	0.819674	1	0.140661	0.163683	0.89	0.938796	0.975332	0.954127	0	0
0.9	0.727683	0.975332	0.953853	0	0	4.19107	0.477384	0	0.0394379	1	0.0394379	0.000170239	0	0	0	0.000170239	0.0394379	0.5	1	0.157815	0.111592	0.9	0.924111	0.975332	0.953853	0	0	4.19107	0.375912	1.57547	0.726791	0.726791	0.726791	0.0046038	0.0415049	0.273209	0.306558	0.0461087	1	0.806558	1	0.13738	0.161064	0.9	0.935292	0.975332	0.953853	0	0
0.91	0.707716	0.975332	0.953572	0	0	4.19107	0.444773	0	0.0422074	1	0.0422074	0.000158611	0	0	0	0.000158611	0.0422074	0.5	1	0.153855	0.111184	0.91	0.91875	0.975332	0.953572	0	0	4.19107	0.34261	1.4359	0.744818	0.744818	0.744818	0.00419767	0.0378435	0.255182	0.292665	0.0420411	1	0.792665	1	0.134055	0.15829	0.91	0.931045	0.975332	0.953572	0	0
0.92	0.684248	0.975332	0.953284	0	0	4.19107	0.411715	0	0.0454424	1	0.0454424	0.000146824	0	0	0	0.000146824	0.0454424	0.5	1	0.149841	0.110755	0.92	0.912135	0.975332	0.953284	0	0	4.19107	0.308853	1.29442	0.764028	0.764028	0.764028	0.00378563	0.0341288	0.235972	0.277873	0.0379144	1	0.777873	1	0.130685	0.155336	0.92	0.925791	0.975332	0.953284	0	0
0.93	0.656268	0.975332	0.952988	0	0	4.19107	0.378201	0	0.0492708	1	0.0492708	0.000134874	0	0	0	0.000134874	0.0492708	0.5	1	0.145771	0.110301	0.93	0.903769	0.975332	0.952988	0	0	4.19107	0.274629	1.15099	0.784542	0.784542	0.784542	0.00336756	0.0303598	0.215458	0.262025	0.0337273	1	0.762025	1	0.127267	0.152171	0.93	0.919121	0.975332	0.952988	0	0
0.94	0.622336	0.975332	0.952683	0	0	4.19107	0.344222	0	0.0538725	1	0.0538725	0.000122758	0	0	0	0.000122758	0.0538725	0.5	1	0.141645	0.109821	0.94	0.892851	0.975332	0.952683	0	0	4.19107	0.23993	1.00556	0.806497	0.806497	0.806497	0.00294333	0.0265352	0.193503	0.244913	0.0294785	1	0.744913	1	0.123803	0.148754	0.94	0.910377	0.975332	0.952683	0	0
0.95	0.58033	0.975332	0.95237	0	0	4.19107	0.309767	0	0.0595081	1	0.0595081	0.000110472	0	0	0	0.000110472	0.0595081	0.5	1	0.137461	0.109308	0.95	0.878001	0.975332	0.95237	0	0	4.19107	0.204746	0.858103	0.830051	0.830051	0.830051	0.00251279	0.0226537	0.169949	0.226244	0.0251665	1	0.726244	1	0.12029	0.145026	0.95	0.89841	0.975332	0.95237	0	0
0.96	0.526974	0.975332	0.952048	0	0	4.19107	0.274827	0	0.0665701	1	0.0665701	9.80124e-05	0	0	0	9.80124e-05	0.0665701	0.5	1	0.133218	0.108759	0.96	0.85663	0.975332	0.952048	0	0	4.19107	0.169066	0.708565	0.855384	0.855384	0.855384	0.00207581	0.0187141	0.144616	0.205588	0.0207899	1	0.705588	1	0.116727	0.140901	0.96	0.881039	0.975332	0.952048	0	0
0.97	0.456954	0.975332	0.951717	0	0	4.19107	0.23939	0	0.0756785	1	0.0756785	8.53758e-05	0	0	0	8.53758e-05	0.0756785	0.5	1	0.128916	0.108164	0.97	0.823232	0.975332	0.951717	0	0	4.19107	0.132879	0.556905	0.882707	0.882707	0.882707	0.00163223	0.0147151	0.117293	0.182263	0.0163474	1	0.682263	1	0.113114	0.136243	0.97	0.853533	0.975332	0.951717	0	0
0.98	0.361016	0.975332	0.951376	0	0	4.19107	0.203448	0	0.0878735	1	0.0878735	7.25582e-05	0	0	0	7.25582e-05	0.0878735	0.5	1	0.124551	0.107515	0.98	0.763685	0.975332	0.951376	0	0	4.19107	0.0961757	0.403079	0.912262	0.912262	0.912262	0.00118191	0.0106554	0.0877375	0.155061	0.0118373	1	0.655061	1	0.109449	0.130811	0.98	0.803371	0.975332	0.951376	0	0
0.99	0.221502	0.975332	0.951026	0	0	4.19107	0.166988	0	0.105044	1	0.105044	5.95559e-05	0	0	0	5.95559e-05	0.105044	0.5	1	0.120124	0.106794	0.99	0.627515	0.975332	0.951026	0	0	4.19107	0.0589441	0.247038	0.944337	0.944337	0.944337	0.000724702	0.00653344	0.055663	0.121392	0.00725815	1	0.621392	1	0.105732	0.124088	0.99	0.682958	0.975332	0.951026	0	0
1	0	0.975332	0.950664	0	0	4.19107	0.13	0	0.131016	1	0.131016	4.63648e-05	0	0	0	4.63648e-05	0.131016	0.5	1	0.115632	0.105976	1	0	0.975332	0.950664	0	0	4.19107	0.0211726	0.0887359	0.979266	0.979266	0.979266	0.000260433	0.0023479	0.0207337	0.0727541	0.00260833	1	0.572754	1	0.101961	0.114375	1	0	0.975332	0.950664	0	0
fe	feneg	fenegt	fet	femax	csd=0	gammin=gammax	gammaxge=0.5	Rcheckm	Rcheckx	csdm	pgtopm
-0.4	0	0	0	0	0.957452	0.717882	0	5.00958	-0.1568	0.398351	0.975332
-0.39	0	0	0	0	0.957052	0.720588	0	5.00119	-0.198433	0.397529	0.975332
-0.38	0	0	0	0	0.956645	0.723483	0	4.99232	-0.239012	0.396652	0.975332
-0.37	0	0	0	0	0.95623	0.726574	0	4.98296	-0.278537	0.395714	0.975332
-0.36	0	0	0	0	0.955809	0.729869	0	4.97305	-0.317008	0.39471	0.975332
-0.35	0	0	0	0	0.95538	0.733376	0	4.96254	-0.354425	0.393633	0.975332
-0.34	0	0	0	0	0.954946	0.737103	0	4.9514	-0.390788	0.392476	0.975332
-0.33	0	0	0	0	0.954505	0.741058	0	4.93954	-0.426097	0.391229	0.975332
-0.32	0	0	0	0	0.954059	0.745248	0	4.92692	-0.460352	0.389884	0.975332
-0.31	0	0	0	0	0.953609	0.749681	0	4.91344	-0.493553	0.388429	0.975332
-0.3	0	0	0	0	0.953154	0.754363	0	4.89904	-0.5257	0.386852	0.975332
-0.29	0	0	0	0	0.952695	0.759301	0	4.88361	-0.556793	0.385137	0.975332
-0.28	0	0	0	0	0.952233	0.764501	0	4.86703	-0.586832	0.38327	0.975332
-0.27	0	0	0	0	0.95177	0.769967	0	4.84919	-0.615817	0.381228	0.975332
-0.26	0	0	0	0	0.951305	0.775705	0	4.82994	-0.643748	0.378991	0.975332
-0.25	0	0	0	0	0.95084	0.781718	0	4.80909	-0.670625	0.37653	0.975332
-0.24	0	0	0	0	0.950377	0.788008	0	4.78647	-0.696448	0.373814	0.975332
-0.23	0	0	0	0	0.949915	0.794576	0	4.76182	-0.721217	0.370805	0.975332
-0.22	0	0	0	0	0.949457	0.801422	0	4.73488	-0.744932	0.367457	0.975332
-0.21	0	0	0	0	0.949003	0.808545	0	4.70532	-0.767593	0.363714	0.975332
-0.2	100	0	0	0	0.948556	0.815942	0	4.67273	-0.7892	0.359507	0.975332
-0.19	0	0	0	0	0.948115	0.823608	0	4.63665	-0.809753	0.35475	0.975332
-0.18	0	0	0	0	0.947684	0.831536	0	4.59648	-0.829252	0.349337	0.975332
-0.17	0	0	0	0	0.947264	0.839718	0	4.55151	-0.847697	0.343131	0.975332
-0.16	0	0	0	0	0.946855	0.848144	0	4.50084	-0.865088	0.335954	0.975332
-0.15	0	0	0	0	0.946461	0.856801	0	4.44331	-0.881425	0.32757	0.975332
-0.14	0	0	0	0	0.946081	0.865675	0	4.37746	-0.896708	0.317664	0.975332
-0.13	0	0	0	0	0.945719	0.874748	0	4.30137	-0.910937	0.305797	0.975332
-0.12	0	0	0	0	0.945376	0.884003	0	4.21247	-0.924112	0.291344	0.975332
-0.11	0	0	0	0	0.945053	0.893418	0	4.10727	-0.936233	0.273382	0.975332
-0.1	0	0	0	0	0.944752	0.902971	0	3.98087	-0.9473	0.250494	0.975332
-0.09	0	0	0	0	0.944474	0.912636	0	3.82619	-0.957313	0.220371	0.975332
-0.08	0	0	0	0	0.944221	0.922389	0	3.63265	-0.966272	0.179001	0.975332
-0.07	0	0	0	0	0.943995	0.932201	0	3.38356	-0.974177	0.118724	0.975332
-0.06	0	0	0	0	0.943796	0.942042	0	3.05116	-0.981028	0.0228731	0.975332
-0.05	0	0	0	0	0.943625	0.943625	0	2.58544	-0.986825	-0.15298	0.975332
-0.04	0	0	0	0	0.943485	0.943485	0	1.8864	-0.991568	-0.580058	0.975332
-0.03	0	0	0	0	0.943374	0.943374	0	0.720705	-0.995257	-3.13532	0.975332
-0.02	0	0	0	0	0.943295	0.943295	0	-1.61164	-0.997892	2.84915	0.975332
-0.01	0	100	0	0	0.943247	0.943247	0	-2.45635	-0.999473	2.2132	0.975332
-2.77556e-17	0	0	0	0	0.943231	0.943231	0	-2.14303	-1	2.39056	0.975332
0.01	0	0	0	0	0.943247	0.943247	0	-1.85987	-0.999473	2.60228	0.975332
0.02	0	0	0	0	0.943295	0.943295	0	-1.60289	-0.997892	2.85924	0.975332
0.03	0	0	0	0	0.943374	0.943374	0	-1.36876	-0.995257	3.1774	0.975332
0.04	0	0	0	0	0.943485	0.943485	0	-1.15473	-0.991568	3.58123	0.975332
0.05	0	0	0	0	0.943625	0.943625	0	-0.958446	-0.986825	4.1102	0.975332
0.06	0	0	0	0	0.943796	0.943796	0	-0.777935	-0.981028	4.83241	0.975332
0.07	0	0	0	0	0.943995	0.943995	0	-0.611501	-0.974177	5.87628	0.975332
0.08	0	0	0	0	0.944221	0.944221	0	-0.45769	-0.966272	7.5162	0.975332
0.09	0	0	0	0	0.944474	0.944474	0	-0.315243	-0.957313	10.4626	0.975332
0.1	0	0	0	0	0.944752	0.944752	0	-0.18307	-0.9473	17.298	0.975332
0.11	0	0	0	0	0.945053	0.945053	0	-0.060219	-0.936233	50.5593	0.975332
0.12	0	0	0	0	0.945376	0.945376	0	0.0541446	-0.924112	-54.1338	0.975332
0.13	0	0	0	0	0.945719	0.945719	0	0.160754	-0.910937	-17.5751	0.975332
0.14	0	0	0	0	0.946081	0.946081	0	0.260256	-0.896708	-10.4768	0.975332
0.15	0	0	0	0	0.946461	0.946461	0	0.353224	-0.881425	-7.45868	0.975332
0.16	0	0	0	0	0.946855	0.946855	0	0.440169	-0.865088	-5.79004	0.975332
0.17	0	0	0	0	0.947264	0.947264	0	0.521544	-0.847697	-4.73249	0.975332
0.18	0	0	0	0	0.947684	0.947684	0	0.597755	-0.829252	-4.00332	0.975332
0.19	0	0	0	0	0.948115	0.948115	0	0.669167	-0.809753	-3.47093	0.975332
0.2	0	0	0	0	0.948556	0.948556	0	0.736105	-0.7892	-3.0658	0.975332
0.21	0	0	0	0	0.949003	0.949003	0	0.798864	-0.767593	-2.74773	0.975332
0.22	0	0	0	0	0.949457	0.949457	0	0.857709	-0.744932	-2.49188	0.975332
0.23	0	0	0	0	0.949915	0.949915	0	0.912879	-0.721217	-2.28205	0.975332
0.24	0	0	0	0	0.950377	0.950377	0	0.964592	-0.696448	-2.10724	0.975332
0.25	0	0	0	0	0.95084	0.95084	0	1.01304	-0.670625	-1.95972	0.975332
0.26	0	0	0	0	0.951305	0.951305	0	1.05841	-0.643748	-1.8339	0.975332
0.27	0	0	0	0	0.95177	0.95177	0	1.10086	-0.615817	-1.72564	0.975332
0.28	0	0	0	0	0.952233	0.952233	0	1.14053	-0.586832	-1.63179	0.975332
0.29	0	0	0	0	0.952695	0.952695	0	1.17757	-0.556793	-1.54996	0.975332
0.3	0	0	0	0	0.953154	0.953154	0	1.21208	-0.5257	-1.47825	0.975332
0.31	0	0	0	0	0.953609	0.953609	0	1.24418	-0.493553	-1.41518	0.975332
0.32	0	0	0	0	0.954059	0.954059	0	1.27398	-0.460352	-1.35953	0.975332
0.33	0	0	0	0	0.954505	0.954505	0	1.30155	-0.426097	-1.31035	0.975332
0.34	0	0	0	0	0.954946	0.954946	0	1.327	-0.390788	-1.26684	0.975332
0.35	0	0	0	0	0.95538	0.95538	0	1.35038	-0.354425	-1.22835	0.975332
0.36	0	0	0	0	0.955809	0.955809	0	1.37177	-0.317008	-1.19435	0.975332
0.37	0	0	0	0	0.95623	0.95623	0	1.39122	-0.278537	-1.16438	0.975332
0.38	0	0	0	0	0.956645	0.956645	0	1.4088	-0.239012	-1.13807	0.975332
0.39	0	0	0	0	0.957052	0.957052	0	1.42455	-0.198433	-1.11511	0.975332
0.4	0	0	0	0	0.957452	0.957452	0	1.43851	-0.1568	-1.09523	0.975332
0.41	0	0	0	0	0.957844	0.957844	0	1.45072	-0.114113	-1.07824	0.975332
0.42	0	0	0	0	0.958229	0.958229	0	1.46121	-0.070372	-1.06393	0.975332
0.43	0	0	0	0	0.958605	0.958605	0	1.47002	-0.025577	-1.05217	0.975332
0.44	0	0	0	0	0.958974	0.958974	0	1.47715	0.020272	-1.04284	0.975332
0.45	0	0	0	0	0.959334	0.959334	0	1.48264	0.067175	-1.03585	0.975332
0.46	0	0	0	0	0.959687	0.959687	0	1.4865	0.115132	-1.03113	0.975332
0.47	0	0	0	0	0.960032	0.960032	0	1.48873	0.164143	-1.02862	0.975332
0.48	0	0	0	0	0.960369	0.960369	0	1.48934	0.214208	-1.02832	0.975332
0.49	0	0	0	0	0.960698	0.960698	0	1.48834	0.265327	-1.0302	0.975332
0.5	0	0	0	0	0.961019	0.961019	0	1.48572	0.3175	-1.03429	0.975332
0.51	0	0	0	0	0.961332	0.961332	0	1.48147	0.370727	-1.04062	0.975332
0.52	0	0	0	0	0.961638	0.961638	0	1.47559	0.425008	-1.04924	0.975332
0.53	0	0	0	0	0.961936	0.961936	0	1.46805	0.480343	-1.06024	0.975332
0.54	0	0	0	0	0.962227	0.962227	0	1.45884	0.536732	-1.07371	0.975332
0.55	0	0	0	0	0.962511	0.962511	0	1.44794	0.594175	-1.08978	0.975332
0.56	0	0	0	0	0.962787	0.962787	0	1.43531	0.652672	-1.10862	0.975332
0.57	0	0	0	0	0.963057	0.963057	0	1.42092	0.712223	-1.13041	0.975332
0.58	0	0	0	0	0.963319	0.963319	0	1.40474	0.772828	-1.15539	0.975332
0.59	0	0	0	0	0.963575	0.963575	0	1.38671	0.834487	-1.18383	0.975332
0.6	0	0	0	0	0.963824	0.963824	0	1.3668	0.8972	-1.21608	0.975332
0.61	0	0	0	0	0.964067	0.964067	0	1.34493	0.960967	-1.25252	0.975332
0.62	0	0	0	0	0.964304	0.964304	0	1.32106	1.02579	-1.29364	0.975332
0.63	0	0	0	0	0.964534	0.964534	0	1.29511	1.09166	-1.34001	0.975332
0.64	0	0	0	0	0.964759	0.964759	0	1.26701	1.15859	-1.39232	0.975332
0.65	0	0	0	0	0.964978	0.964978	0	1.23667	1.22657	-1.45143	0.975332
0.66	0	0	0	0	0.965191	0.965191	0	1.20399	1.29561	-1.51837	0.975332
0.67	0	0	0	0	0.965398	0.965398	0	1.16888	1.3657	-1.59442	0.975332
0.68	0	0	0	0	0.9656	0.9656	0	1.13123	1.43685	-1.6812	0.975332
0.69	0	0	0	0	0.965797	0.965797	0	1.0909	1.50905	-1.78074	0.975332
0.7	0	0	0	0	0.965989	0.965989	0	1.04776	1.5823	-1.89565	0.975332
0.71	0	0	0	0	0.966176	0.966176	0	1.00167	1.65661	-2.02933	0.975332
0.72	0	0	0	0	0.966358	0.966358	0	0.952447	1.73197	-2.18632	0.975332
0.73	0	0	0	0	0.966535	0.966535	0	0.89992	1.80838	-2.37276	0.975332
0.74	0	0	0	0	0.966708	0.966708	0	0.843885	1.88585	-2.59718	0.975332
0.75	0	0	0	0	0.966876	0.966876	0	0.784121	1.96437	-2.87185	0.975332
0.76	0	0	0	0	0.96704	0.96704	0	0.720381	2.04395	-3.21496	0.975332
0.77	0	0	0	0	0.9672	0.9672	0	0.652394	2.12458	-3.65478	0.975332
0.78	0	0	0	0	0.967355	0.967355	0	0.579858	2.20627	-4.23767	0.975332
0.79	0	0	0	0	0.967507	0.967507	0	0.502438	2.28901	-5.04543	0.975332
0.8	0	0	0	0	0.967655	0.967655	0	0.419761	2.3728	-6.23697	0.975332
0.81	0	0	0	0	0.967799	0.967799	0	0.33141	2.45765	-8.1673	0.975332
0.82	0	0	0	0	0.96794	0.96794	0	0.236917	2.54355	-11.825	0.975332
0.83	0	0	0	0	0.968077	0.968077	0	0.135759	2.6305	-21.3836	0.975332
0.84	0	0	0	0	0.96821	0.96821	0	0.0273446	2.71851	-110.14	0.975332
0.85	0	0	0	0	0.968341	0.968341	0	-0.0889919	2.80757	35.1534	0.975332
0.86	0	0	0	0	0.968468	0.968468	0	-0.214007	2.89769	15.2036	0.975332
0.87	0	0	0	0	0.968592	0.968592	0	-0.348562	2.98886	9.72143	0.975332
0.88	0	0	0	0	0.968713	0.968713	0	-0.493639	3.08109	7.15882	0.975332
0.89	0	0	0	0	0.968831	0.968831	0	-0.650368	3.17437	5.67506	0.975332
0.9	0	0	0	0	0.968946	0.968946	0	-0.820049	3.2687	4.70804	0.975332
0.91	0	0	0	0	0.969058	0.969058	0	-1.00419	3.36409	4.02834	0.975332
0.92	0	0	0	0	0.969168	0.969168	0	-1.20455	3.46053	3.52482	0.975332
0.93	0	0	0	0	0.969275	0.969275	0	-1.4232	3.55802	3.13711	0.975332
0.94	0	0	0	0	0.969379	0.969379	0	-1.66255	3.65657	2.82958	0.975332
0.95	0	0	0	0	0.969481	0.969481	0	-1.92551	3.75617	2.57984	0.975332
0.96	0	0	0	0	0.96958	0.96958	0	-2.21554	3.85683	2.37313	0.975332
0.97	0	0	0	0	0.969678	0.969678	0	-2.53681	3.95854	2.19932	0.975332
0.98	0	0	0	0	0.969773	0.969773	0	-2.89443	4.06131	2.05122	0.975332
0.99	0	0	0	0	0.969865	0.969865	0	-3.29467	4.16513	1.92358	0.975332
1	0	0	100	0	0.969956	0.969956	0.958533	-3.74536	4.27	1.8125	0.975332
1.01	0	0	0	0	0.970044	0.970044	0.958402	-3.58264	4.37593	1.84946	0.975332
1.02	0	0	0	0	0.970131	0.970131	0.958274	-3.42431	4.48291	1.88879	0.975332
1.03	0	0	0	0	0.970215	0.970215	0.95815	-3.27019	4.59094	1.93074	0.975332
1.04	0	0	0	0	0.970298	0.970298	0.958028	-3.12015	4.70003	1.97556	0.975332
1.05	0	0	0	0	0.970379	0.970379	0.957909	-2.97403	4.81017	2.02355	0.975332
1.06	0	0	0	0	0.970457	0.970457	0.957792	-2.83172	4.92137	2.07505	0.975332
1.07	0	0	0	0	0.970535	0.970535	0.957678	-2.69306	5.03362	2.13047	0.975332
1.08	0	0	0	0	0.97061	0.97061	0.957567	-2.55794	5.14693	2.19025	0.975332
1.09	0	0	0	0	0.970684	0.970684	0.957459	-2.42624	5.26129	2.25493	0.975332
1.1	0	0	0	0	0.970756	0.970756	0.957352	-2.29785	5.3767	2.32512	0.975332
1.11	0	0	0	0	0.970826	0.970826	0.957248	-2.17264	5.49317	2.40156	0.975332
1.12	0	0	0	0	0.970895	0.970895	0.957147	-2.05053	5.61069	2.4851	0.975332
1.13	0	0	0	0	0.970963	0.970963	0.957047	-1.9314	5.72926	2.57678	0.975332
1.14	0	0	0	0	0.971029	0.971029	0.95695	-1.81517	5.84889	2.67784	0.975332
1.15	0	0	0	0	0.971094	0.971094	0.956855	-1.70173	5.96957	2.78977	0.975332
1.16	0	0	0	0	0.971157	0.971157	0.956762	-1.591	6.09131	2.91442	0.975332
1.17	0	0	0	100	0.971219	0.971219	0.95667	-1.4829	6.2141	3.05408	0.975332
1.18	0	0	0	0	0.97128	0.97128	0.956581	-1.37733	6.33795	3.21161	0.975332
1.19	0	0	0	0	0.971339	0.971339	0.956494	-1.27423	6.46285	3.39067	0.975332
1.2	0	0	0	0	0.971397	0.971397	0.956408	-1.17351	6.5888	3.59597	0.975332
[truncated: 60 more columns]
